# Supplementary material for: A Human Stem Cell-Derived Neurosensory–Epithelial Circuitry on a Chip to Model Herpes Simplex Virus Reactivation
Source: Biomedicines. 2022 Aug 24;10(9):2068. doi: 10.3390/biomedicines10092068 (PMC9495731; doi:10.3390/biomedicines10092068)
Supplement: Supplementary file 1 [file biomedicines-10-02068-s001.zip]

Archive with 1 entries (1 files):
- biomedicines-1883814-supplementary.pdf
